# Supplementary material for: Association Between Alcohol Use Disorder and Glaucoma: Evidence from the National Institutes of Health All of Us Research Program
Source: Int J Environ Res Public Health. 2025 Nov 18;22(11):1738. doi: 10.3390/ijerph22111738 (PMC12652011; doi:10.3390/ijerph22111738)
Supplement: Supplementary file 1 [file ijerph-22-01738-s001.zip]

Archive with 1 entries (1 files):
- ijerph-3893759-supplementary.pdf
